# Supplementary material for: Effective Population Size, Genetic Variation, and Their Relevance for Conservation: The Bighorn Sheep in Tiburon Island and Comparisons with Managed Artiodactyls
Source: PLoS One. 2013 Oct 11;8(10):e78120. doi: 10.1371/journal.pone.0078120 (PMC3795651; doi:10.1371/journal.pone.0078120)
Supplement: Table S6 — Paired comparisons of current inbreeding effective population size (Ncrnt) estimates using Robust Bayesian Estimates (RBE). (XLS) [file pone.0078120.s008.xls]

## Sheet: ValuesNcrnt
Table S6. Paired comparisons of current inbreeding effective population size (Ncrnt) estimates using Robust Bayesian Estimates (RBE). The value represents the difference between posterior distribution estimates obtained with MSVAR1.3. Numbers in parenthesis are the 95% C.I. interval.
	IT	RRNM	SRA	HMO	JDO	LGO	SMO	SRN	SUH	WCNP	YNP	MNSW
IT	--
RRNM	115.9 (114.5, 117.4)	--
SRA	50.5 (49.9, 51.1)	170.0 (167.7, 172.3)	--
HMO	200.2 (197.8, 202.6)	85.8 (84.7, 87.1)	251.3 (248.2, 254.2)	---
JDO	203.6 (201.2, 206.3)	89.3 (88.2, 90.7)	255.1 (251.7, 258.3)	3.5 (3.4, 3.5)	---
LGO	216.8 (214.2, 219.7)	102.4 (100.8, 103.9)	266.3 (262.6, 269.8)	17.2 (17.0, 17.4)	13.8 (13.6, 14.0)
SMO	223.6 (220.9, 227.0)	109.7 (108.2, 111.5)	275.6 (271.7, 279.7)	23.3 (22.9, 23.6)	19.8 (19.5, 20.1)	5.8 (5.7, 5.9)	---
SRN	50.4 (49.9, 51.0)	60.8 (60.0, 60.9)	227.7 (224.4, 230.9)	23.6 (23.3, 23.9)	27.2 (26.8, 27.6)	40.2 (39.5, 40.8)	47.2 (46.6, 48.0)	---
SUH	217.2 (214.1, 220.4)	102.4 (100.8, 104.1)	265.6 (261.8, 269.7)	18.2 (17.9, 18.5)	14.8 (14.5, 15.0)	1.1 (1.1, 1.2)	4.7 (4.7, 4.8)	40.6 (39.8, 41.2)	---
WCNP	175.9 (173.7, 177.8)	60.1 (59.2, 61.0)	223.6 (220.6, 226.7)	22.9 (22.6, 23.2)	26.5 (26.1, 26.9)	39.6 (39.0, 40.2)	46.1 (45.5, 46.8)	NO SIG HDI 90 < 0	40.6(40.0, 41.3)	---
YNP	89.0 (88.0, 90.3)	29.7 (29.3, 30.1)	88.1 (86.7, 89.3)	111.9 (110.2, 113.4)	115.8 (114.0, 117.5)	127.0 (125.3, 128.8)	136.2 (134.1, 138.1)	88.0 (86.7, 89.4)	126.1 (124.0, 128.1)	84.1 (82.9, 85.4)	---
MNWS	83.9 (82.9, 84.9)	174.5 (172.3, 177.2)	233.5 (230.1, 236.6)	257.8 (254.3, 261.0)	261.6 (258.1, 264.9)	273.5 (270.2, 277.5)	282.0 (277.8, 285.9)	233.5 (230.2, 236.9)	273.1 (269.2, 277.3)	230.8 (227.2, 233.4)	---	---
HWCH	135.7 (134.1, 137.4)	256.8 (253.4 260.2)	312.2 (308.0, 316.7)	334.8 (330.8, 338.9)	339.1 (334.4, 343.4)	348.8 (344.6, 354.3)	359.4 (354.1, 364.2)	312.2 (307.8, 317.1)	347.5 (342.2, 352.4)	306.8 (302.7, 310.7)	135.7( 134.1, 136.4)	83.9 (82.9, 84.9)
