# Supplementary material for: Effective Population Size, Genetic Variation, and Their Relevance for Conservation: The Bighorn Sheep in Tiburon Island and Comparisons with Managed Artiodactyls
Source: PLoS One. 2013 Oct 11;8(10):e78120. doi: 10.1371/journal.pone.0078120 (PMC3795651; doi:10.1371/journal.pone.0078120)
Supplement: Table S7 — Paired comparisons of ancestral stable effective population size (Nstbl) estimates using Robust Bayesian Estimates (RBE). (XLS) [file pone.0078120.s009.xls]

## Sheet: ValuesN1
Table S7. Paired comparisons of ancestral stable effective population size (Nstbl) estimates using Robust Bayesian Estimates (RBE). The value represents the difference between posterior distribution estimates obtained with MSVAR1.3. Numbers in parenthesis are the 95% C.I. interval.
	IT	RRNM	SRA	HMO	JDO	SMO	SRN	SUH	WCNP	YNP	MNSW
IT	--
RRNM	2242.5 (2216.6, 2279.6)	--
SRA	901.9 (891.9, 910.9)	3139.2 (3104.9, 31976.6)	--
HMO	46138.8 ( 45523.4, 46756.7)	43946.3 (43358.0, 44553.5)	46978.3 (46489.8, 47575.3)	--
JDO	27533.8 (27230.6, 27870.5)	25296.9 (34987.3, 25599.5)	28416.6 (28117.2, 28734.9)	18596.7 (18337.2, 18848.7)	---
SMO	35574.4 (35129.8, 36030.1)	33372.6 (32989.0, 33809.9)	36439.7 (36015.0, 36867.9)	10583.7 (10434.0, 10716.1)	8037.9 (7944.4, 8143.2)	---
SRN	13790.1 (13649.9, 13932.4)	11554.6 (11411.4, 11676.8)	14688.0 (14550.3, 14820.9)	32302.3 (31906.4, 32708.3)	13742.3 (13594.8, 13896.8)	21741.87 (21479.28, 21989.71)	---
SUH	6897.1 (6827.7,	4645.4 (4598.0, 4696.3)	7807.7 (7742.2, 7881.2)	39112.0 (38674.9, 39566.8)	20612.7 (20423.9, 20841.0)	28603.32 (28295.72, 28937.37)	6872.0 (6814.1, 6946.0)	---
WCNP	7514.0 (7439.5, 7590.7)	5269.1( 5206.3, 5321.2)	8419.5 (8332.0, 8493.6)	38520.2 (38077.3, 38965.8)	19990.9 (19784.4, 20193.3)	27991.30 (27692.83, 28296.49)	6262.3 (6205.2, 6317.0)	606.4 (601.1, 612.0)	---
YNP	13637.3 (13502.8, 13765.7)	11380.4 (11235.6, 11497.7)	14555.8 (14421.5, 14700.4)	32401.6 (32007.9, 32798.9)	13859.3 (13712.9, 13995.2)	21879.88 (21637.60, 22100.16)	NO SIG HDI 86% > 0	6744.5 (6686.7, 6800.9)	---	---
MNWS	66487.3 (65330.4, 67414.7)	64182.3 (63088.9, 65304.4)	67439.6 (66412.6, 68437.9)	20569.2 (20221.6, 20909.1)	39075.0 (38432.5, 39648.7)	31059.29 (30541.09, 31611.79)	52802.5 (51955.3, 53599.1)	59686.1 (58739.6, 60615.2)	---	---	---
HWCH	---	63600.8 (62817.0, 64275.3)	66808.7 (66244.3, 67449.7)	19848.2 (19623.2, 20098.1)	38409.5 (38011.4, 38793.2)	30381.61 (30030.16, 30683.01)	52136.3 ( 51699.9, 52655.8)	59009.3 (58549.7, 59486.1)	58397.3 ( 57855.9, 58902.7)	52251.7 (51844.4, 52718.6)	NO SIG HDI < 90
